# Supplementary material for: The evaluation of copy number variants in an unselected population of patients with inherited cardiac conditions: the INTERACTION study
Source: Europace. 2026 Jun 18;28(7):euag150. doi: 10.1093/europace/euag150 (PMC13331274; doi:10.1093/europace/euag150)
Supplement: euag150_Supplementary_Data [file euag150_supplementary_data.zip]

Archive with 3 entries (3 files):
- Supplementary_Materials_S1.docx
- Table_S1.docx
- Table_S2.docx
